# Supplementary material for: Dihydrotanshinone I Inhibits the Lung Metastasis of Breast Cancer by Suppressing Neutrophil Extracellular Traps Formation
Source: Int J Mol Sci. 2022 Dec 2;23(23):15180. doi: 10.3390/ijms232315180 (PMC9736467; doi:10.3390/ijms232315180)
Supplement: Supplementary file 1 [file ijms-23-15180-s001.zip]

Archive with 3 entries (3 files):
- ijms-2040222-supplementary.pdf
- Table S2.xlsx
- Table S3.xlsx
