# Supplementary material for: Dihydrotanshinone I Inhibits the Lung Metastasis of Breast Cancer by Suppressing Neutrophil Extracellular Traps Formation
Source: Int J Mol Sci. 2022 Dec 2;23(23):15180. doi: 10.3390/ijms232315180 (PMC9736467; doi:10.3390/ijms232315180)
Supplement: Supplementary file 1 [file ijms-23-15180-s001.zip › Table S2.xlsx]

## Sheet: Sheet1
Table S2 List of differentially expressed genes from the control vs PMA (up group) and the PMA vs P + DHT (down group) (|log2fold change| ≥ 2).
Gene id	Gene name	Gene description	GO id	GO term	GO description	KO id	KO name	KEGG pathway id	KEGG pathway description	NR hit name	NR discription	Reactome id	Reactome name	Reactome pathway id	Reactome pathway description	eggNOG id	eggNOG functional categories	Uniprot name	Uniprot description	Pfam id	Domain	Domain description	P_DHT 4μM 3	P_DHT 4μM 2	P_DHT 4μM 1	P_DHT 2μM 3	P_DHT 2μM 2	P_DHT 2μM 1	P3	P2	P1	C3	C2	C1
ENSMUSG00000000154	Slc22a18	solute carrier family 22 (organic cation transporter), member 18 [Source:MGI Symbol;Acc:MGI:1336884]	GO:0005737;; GO:0031625;; GO:0016324;; GO:0016021;; GO:0005635;; GO:0022857;; GO:1990961	cellular_component;;molecular_function;;cellular_component;;cellular_component;;cellular_component;;molecular_function;;biological_process	cytoplasm;;ubiquitin protein ligase binding;;apical plasma membrane;;integral component of membrane;;nuclear envelope;;transmembrane transporter activity;;drug transmembrane export	K08214	SLC22A18	------	------	NP_001036225	solute carrier family 22 member 18 [Mus musculus]	------				3J5VM;; 3J5VM;; 3J5VM	E:Amino acid transport and metabolism;;G:Carbohydrate transport and metabolism;;P:Inorganic ion transport and metabolism	A0A0R4J0P7	Solute carrier family 22 member 18 OS=Mus musculus OX=10090 GN=Slc22a18 PE=1 SV=1	PF07690	MFS_1	Major Facilitator Superfamily	0.83	0.69	0.53	0.7	0.62	0.2	0.28	0.08	0.15	0.63	1.06	0.37
ENSMUSG00000001021	S100a3	S100 calcium binding protein A3 [Source:MGI Symbol;Acc:MGI:1338849]	GO:0005730;; GO:0005829;; GO:0062023;; GO:0005509;; GO:0008270	cellular_component;;cellular_component;;cellular_component;;molecular_function;;molecular_function	nucleolus;;cytosol;;collagen-containing extracellular matrix;;calcium ion binding;;zinc ion binding	K23760	------	------	------	NP_001342526	protein S100-A3 [Mus musculus]	------				3JHIR	S:Function unknown	P62818	Protein S100-A3 OS=Mus musculus OX=10090 GN=S100a3 PE=2 SV=1	PF01023	S_100	S-100/ICaBP type calcium binding domain	1.52	0.25	0.02	0.03	0	0	0	0.18	0	0.24	0.9	2.12
ENSMUSG00000022512	Cldn1	claudin 1 [Source:MGI Symbol;Acc:MGI:1276109]	GO:0005923;; GO:0005887;; GO:0070830;; GO:0016338;; GO:0008065;; GO:0061772;; GO:0061436;; GO:1903545;; GO:0090557;; GO:0032496;; GO:0030054;; GO:0005737;; GO:0042538;; GO:0070673;; GO:0071356;; GO:0016021;; GO:0051260;; GO:0005198;; GO:0042802;; GO:0016328;; GO:0016324;; GO:1903348;; GO:0051291;; GO:0016323;; GO:0045471;; GO:0045216;; GO:0005886;; GO:0007568;; GO:0071548;; GO:0071284;; GO:009742…	cellular_component;;cellular_component;;biological_process;;biological_process;;biological_process;;biological_process;;biological_process;;biological_process;;biological_process;;biological_process;;cellular_component;;cellular_component;;biological_process;;biological_process;;biological_process;;cellular_component;;biological_process;;molecular_function;;molecular_function;;cellular_component;…	bicellular tight junction;;integral component of plasma membrane;;bicellular tight junction assembly;;calcium-independent cell-cell adhesion via plasma membrane cell-adhesion molecules;;establishment of blood-nerve barrier;;drug transport across blood-nerve barrier;;establishment of skin barrier;;cellular response to butyrate;;establishment of endothelial intestinal barrier;;response to lipopolys…	K06087	CLDN	mmu04530;; mmu04670;; mmu05160;; mmu04514(Cell adhesion molecules	Tight junction;;Leukocyte transendothelial migration;;Hepatitis C;;CAMs)	NP_057883	claudin-1 [Mus musculus]	------				3J9GM	S:Function unknown	O88551	Claudin-1 OS=Mus musculus OX=10090 GN=Cldn1 PE=1 SV=1	PF00822;; PF13903;; PF06687	PMP22_Claudin;;Claudin_2;;SUR7	PMP-22/EMP/MP20/Claudin family;;PMP-22/EMP/MP20/Claudin tight junction;;SUR7/PalI family	17.05	16.62	15.58	10.01	10.97	9.49	9.53	8.45	7.66	17.5	15.54	14.18
ENSMUSG00000022582	Ly6g	lymphocyte antigen 6 complex, locus G [Source:MGI Symbol;Acc:MGI:109440]	GO:0009897;; GO:0031225	cellular_component;;cellular_component	external side of plasma membrane;;anchored component of membrane	K06846	LY6D_E_G6_H	------	------	XP_006521677	-	------				3JI3A	T:Signal transduction mechanisms	P35461	Lymphocyte antigen 6G OS=Mus musculus OX=10090 GN=Ly6g PE=2 SV=2	PF00021	UPAR_LY6	u-PAR/Ly-6 domain	256.64	217.7	214.35	147.32	153.1	151.59	83.73	89.43	95.29	373.08	365.64	416.29
ENSMUSG00000024245	Tmem178	transmembrane protein 178 [Source:MGI Symbol;Acc:MGI:1915277]	GO:0051480;; GO:0016020;; GO:0016021;; GO:0005789;; GO:0045671	biological_process;;cellular_component;;cellular_component;;cellular_component;;biological_process	regulation of cytosolic calcium ion concentration;;membrane;;integral component of membrane;;endoplasmic reticulum membrane;;negative regulation of osteoclast differentiation	------	------	------	------	NP_080792	transmembrane protein 178A precursor [Mus musculus]	------				3J649	S:Function unknown	Q9CZ16	Transmembrane protein 178A OS=Mus musculus OX=10090 GN=Tmem178a PE=1 SV=3	PF13903;; PF00822	Claudin_2;;PMP22_Claudin	PMP-22/EMP/MP20/Claudin tight junction;;PMP-22/EMP/MP20/Claudin family	0.1	0	0.33	0.19	0	0.03	0	0	0	0.52	0.69	0.59
ENSMUSG00000025934	Gsta3	glutathione S-transferase, alpha 3 [Source:MGI Symbol;Acc:MGI:95856]	GO:0004364;; GO:0005829;; GO:0046223;; GO:0006805;; GO:0006749;; GO:0001657	molecular_function;;cellular_component;;biological_process;;biological_process;;biological_process;;biological_process	glutathione transferase activity;;cytosol;;aflatoxin catabolic process;;xenobiotic metabolic process;;glutathione metabolic process;;ureteric bud development	K00799	GST, gst	mmu00980;; mmu00982;; mmu00983;; mmu01100;; mmu05200;; mmu05225;; mmu05204;; mmu00480;; mmu05418;; mmu01524	Metabolism of xenobiotics by cytochrome P450;;Drug metabolism - cytochrome P450;;Drug metabolism - other enzymes;;Metabolic pathways;;Pathways in cancer;;Hepatocellular carcinoma;;Chemical carcinogenesis;;Glutathione metabolism;;Fluid shear stress and atherosclerosis;;Platinum drug resistance	NP_001070821	glutathione S-transferase A3 isoform a [Mus musculus]	------				3J35Z	O:Posttranslational modification, protein turnover, chaperones	P30115	Glutathione S-transferase A3 OS=Mus musculus OX=10090 GN=Gsta3 PE=1 SV=2	PF02798;; PF00043;; PF14497	GST_N;;GST_C;;GST_C_3	Glutathione S-transferase, N-terminal domain;;Glutathione S-transferase, C-terminal domain;;Glutathione S-transferase, C-terminal domain	0.94	0.61	1.14	0.55	1.04	1.03	0.32	0.08	0.08	1	0.63	0.52
ENSMUSG00000027257	Pacsin3	protein kinase C and casein kinase substrate in neurons 3 [Source:MGI Symbol;Acc:MGI:1891410]	GO:0005737;; GO:0005856;; GO:0006897;; GO:0019855;; GO:0008092;; GO:0051926;; GO:0005829;; GO:0005543;; GO:0008289;; GO:0097320;; GO:0005886;; GO:0007010;; GO:0045806;; GO:0051044	cellular_component;;cellular_component;;biological_process;;molecular_function;;molecular_function;;biological_process;;cellular_component;;molecular_function;;molecular_function;;biological_process;;cellular_component;;biological_process;;biological_process;;biological_process	cytoplasm;;cytoskeleton;;endocytosis;;calcium channel inhibitor activity;;cytoskeletal protein binding;;negative regulation of calcium ion transport;;cytosol;;phospholipid binding;;lipid binding;;membrane tubulation;;plasma membrane;;cytoskeleton organization;;negative regulation of endocytosis;;positive regulation of membrane protein ectodomain proteolysis	K20123	PACSIN	------	------	NP_083009	protein kinase C and casein kinase II substrate protein 3 [Mus musculus]	R-MMU-8868270	Pacsin3	R-MMU-5653656;R-MMU-8856828;R-MMU-199991	Vesicle-mediated transport;Clathrin-mediated endocytosis;Membrane Trafficking	3JASH	T:Signal transduction mechanisms	Q99JB8	Protein kinase C and casein kinase II substrate protein 3 OS=Mus musculus OX=10090 GN=Pacsin3 PE=1 SV=1	PF14604;; PF00611;; PF00018;; PF07653	SH3_9;;FCH;;SH3_1;;SH3_2	Variant SH3 domain;;Fes/CIP4, and EFC/F-BAR homology domain;;SH3 domain;;Variant SH3 domain	0.2	0.45	0.11	0.21	0.11	0.21	0.03	0.03	0	0.13	0.13	0.15
ENSMUSG00000029223	Uchl1	ubiquitin carboxy-terminal hydrolase L1 [Source:MGI Symbol;Acc:MGI:103149]	GO:0019896;; GO:0031694;; GO:0030424;; GO:0043407;; GO:0050905;; GO:0007412;; GO:0005737;; GO:0044306;; GO:0043209;; GO:1904115;; GO:0004843;; GO:0005654;; GO:0004197;; GO:0019233;; GO:0016579;; GO:0043130;; GO:0008283;; GO:0008242;; GO:0048747;; GO:0007628;; GO:0042755;; GO:0007409;; GO:0005886;; GO:0005789;; GO:0016874;; GO:0002931;; GO:0031625;; GO:0043025;; GO:0005829;; GO:0006511	biological_process;;molecular_function;;cellular_component;;biological_process;;biological_process;;biological_process;;cellular_component;;cellular_component;;cellular_component;;cellular_component;;molecular_function;;cellular_component;;molecular_function;;biological_process;;biological_process;;molecular_function;;biological_process;;molecular_function;;biological_process;;biological_process;…	axonal transport of mitochondrion;;alpha-2A adrenergic receptor binding;;axon;;negative regulation of MAP kinase activity;;neuromuscular process;;axon target recognition;;cytoplasm;;neuron projection terminus;;myelin sheath;;axon cytoplasm;;thiol-dependent ubiquitin-specific protease activity;;nucleoplasm;;cysteine-type endopeptidase activity;;sensory perception of pain;;protein deubiquitination;…	K05611	UCHL1	mmu05012	Parkinson disease	NP_035800	ubiquitin carboxyl-terminal hydrolase isozyme L1 [Mus musculus]	R-MMU-5660679	Uchl1	R-MMU-597592;R-MMU-5688426;R-MMU-5689603;R-MMU-392499	Post-translational protein modification;Deubiquitination;UCH proteinases;Metabolism of proteins	3J1WA	O:Posttranslational modification, protein turnover, chaperones	Q9R0P9	Ubiquitin carboxyl-terminal hydrolase isozyme L1 OS=Mus musculus OX=10090 GN=Uchl1 PE=1 SV=1	PF01088	Peptidase_C12	Ubiquitin carboxyl-terminal hydrolase, family 1	4.41	2.82	4.2	2.36	3.07	2.86	0.99	1.54	1.9	3.25	2.68	3.86
ENSMUSG00000032094	Cd3d	CD3 antigen, delta polypeptide [Source:MGI Symbol;Acc:MGI:88331]	GO:0009897;; GO:0045059;; GO:0030217;; GO:0042105;; GO:0051260;; GO:0016021;; GO:0003713;; GO:0042110;; GO:0065003;; GO:0004888;; GO:0045944;; GO:0002250;; GO:0007166;; GO:0042101;; GO:0046982;; GO:0042803	cellular_component;;biological_process;;biological_process;;cellular_component;;biological_process;;cellular_component;;molecular_function;;biological_process;;biological_process;;molecular_function;;biological_process;;biological_process;;biological_process;;cellular_component;;molecular_function;;molecular_function	external side of plasma membrane;;positive thymic T cell selection;;T cell differentiation;;alpha-beta T cell receptor complex;;protein homooligomerization;;integral component of membrane;;transcription coactivator activity;;T cell activation;;macromolecular complex assembly;;transmembrane signaling receptor activity;;positive regulation of transcription from RNA polymerase II promoter;;adaptive …	K06450	CD3D	mmu05170;; mmu05166;; mmu04658;; mmu04660;; mmu05162;; mmu05169;; mmu05142(Chagas disease ;; mmu04640;; mmu05235;; mmu05340;; mmu04659	Human immunodeficiency virus 1 infection;;Human T-cell leukemia virus 1 infection;;Th1 and Th2 cell differentiation;;T cell receptor signaling pathway;;Measles;;Epstein-Barr virus infection;;American trypanosomiasis);;Hematopoietic cell lineage;;PD-L1 expression and PD-1 checkpoint pathway in cancer;;Primary immunodeficiency;;Th17 cell differentiation	NP_038515	T-cell surface glycoprotein CD3 delta chain precursor [Mus musculus]	R-MMU-8869079;;R-MMU-198171;;R-MMU-202329	Cd3d;;Cd3d;;phospho-Cd3d	R-MMU-5653656;R-MMU-8856828;R-MMU-199991;R-MMU-202430;R-MMU-202403;R-MMU-168256;R-MMU-1280218;R-MMU-8856828;R-MMU-198933;R-MMU-5653656;R-MMU-202424;R-MMU-202427;R-MMU-8856825;R-MMU-199991;R-MMU-202433;R-MMU-202430;R-MMU-202403;R-MMU-168256;R-MMU-1280218;R-MMU-388841;R-MMU-389948;R-MMU-202427	Vesicle-mediated transport;Clathrin-mediated endocytosis;Membrane Trafficking;Translocation of ZAP-70 to Immunological synapse;TCR signaling;Immune System;Adaptive Immune System;Clathrin-mediated endocytosis;Immunoregulatory interactions between a Lymphoid and a non-Lymphoid cell;Vesicle-mediated transport;Downstream TCR signaling;Phosphorylation of CD3 and TCR zeta chains;Cargo recognition for c…	3JGGF	T:Signal transduction mechanisms	P04235	T-cell surface glycoprotein CD3 delta chain OS=Mus musculus OX=10090 GN=Cd3d PE=1 SV=1	PF02189;; PF16680;; PF16680;; PF16681	ITAM;;Ig_4;;Ig_4;;Ig_5	Immunoreceptor tyrosine-based activation motif;;T-cell surface glycoprotein CD3 delta chain ;;T-cell surface glycoprotein CD3 delta chain;;Ig-like domain on T-cell surface glycoprotein CD3 epsilon chain	5.81	4.18	4.1	2.12	2.76	2.08	2.1	2.33	5.06	9	8.28	10.2
ENSMUSG00000037827	Gm5884	predicted pseudogene 5884 [Source:MGI Symbol;Acc:MGI:3644646]	GO:0005737;; GO:0006886;; GO:0016020;; GO:0005769;; GO:0030276;; GO:0005768;; GO:0005829	cellular_component;;biological_process;;cellular_component;;cellular_component;;molecular_function;;cellular_component;;cellular_component	cytoplasm;;intracellular protein transport;;membrane;;early endosome;;clathrin binding;;endosome;;cytosol	------	------	------	------	NP_035752.1	target of Myb protein 1 isoform 1 [Mus musculus]	------				3JA2T	U:Intracellular trafficking, secretion, and vesicular transport	O88746	Target of Myb protein 1 OS=Mus musculus OX=10090 GN=Tom1 PE=1 SV=1	------	------	------	0.61	0.37	1.14	0.27	0.4	0.5	0.17	0.15	0.15	0.78	0.61	0.67
ENSMUSG00000039699	Batf2	basic leucine zipper transcription factor, ATF-like 2 [Source:MGI Symbol;Acc:MGI:1921731]	GO:0003700;; GO:0005634;; GO:0006357;; GO:0000978;; GO:0042832;; GO:0043011	molecular_function;;cellular_component;;biological_process;;molecular_function;;biological_process;;biological_process	transcription factor activity, sequence-specific DNA binding;;nucleus;;regulation of transcription from RNA polymerase II promoter;;RNA polymerase II core promoter proximal region sequence-specific DNA binding;;defense response to protozoan;;myeloid dendritic cell differentiation	K09034	BATF	mmu05235	PD-L1 expression and PD-1 checkpoint pathway in cancer	NP_001343533	basic leucine zipper transcriptional factor ATF-like 2 isoform 2 [Mus musculus]	------				3J55G	K:Transcription	Q8R1H8	Basic leucine zipper transcriptional factor ATF-like 2 OS=Mus musculus OX=10090 GN=Batf2 PE=2 SV=1	PF00170;; PF07716;; PF03131;; PF02183	bZIP_1;;bZIP_2;;bZIP_Maf;;HALZ	bZIP transcription factor;;Basic region leucine zipper;;bZIP Maf transcription factor;;Homeobox associated leucine zipper	2.22	1.83	1.31	1.74	1.06	1.33	0.81	0.57	1.18	1.95	1.04	1.98
ENSMUSG00000041782	Lad1	ladinin [Source:MGI Symbol;Acc:MGI:109343]	GO:0005604;; GO:0015629;; GO:0005198	cellular_component;;cellular_component;;molecular_function	basement membrane;;actin cytoskeleton;;structural molecule activity	------	------	------	------	NP_598425	ladinin-1 [Mus musculus]	------				3JECA	S:Function unknown	P57016	Ladinin-1 OS=Mus musculus OX=10090 GN=Lad1 PE=1 SV=1	PF02029	Caldesmon	Caldesmon	1.22	0.91	0.82	0.49	0.5	0.8	0.89	0.54	0.66	1.07	1.08	1.16
ENSMUSG00000046031	Calhm6	calcium homeostasis modulator family member 6 [Source:MGI Symbol;Acc:MGI:2443082]	GO:0006811;; GO:0005887	biological_process;;cellular_component	ion transport;;integral component of plasma membrane	------	------	------	------	NP_780658	calcium homeostasis modulator protein 6 [Mus musculus]	------				3JF7J	S:Function unknown	Q8C9E8	Calcium homeostasis modulator protein 6 OS=Mus musculus OX=10090 GN=Calhm6 PE=2 SV=1	PF14798	Ca_hom_mod	Calcium homeostasis modulator	1.71	1.89	1.43	1.8	1.15	1.28	0.55	1.3	0.59	2.43	2.08	2.12
ENSMUSG00000047222	Rnase2a	ribonuclease, RNase A family, 2A (liver, eosinophil-derived neurotoxin) [Source:MGI Symbol;Acc:MGI:1890465]	GO:0004519;; GO:0004540;; GO:0003676	molecular_function;;molecular_function;;molecular_function	endonuclease activity;;ribonuclease activity;;nucleic acid binding	------	------	------	------	NP_444343	non-secretory ribonuclease precursor [Mus musculus]	R-MMU-6799158;;R-MMU-6799147;;R-MMU-6806240;;R-MMU-6803115	Ear14;;Rnase2a;;Rnase2a;;Ear14	R-MMU-168249;R-MMU-6798695;R-MMU-168256;R-MMU-168249;R-MMU-6798695;R-MMU-168256;R-MMU-168249;R-MMU-6798695;R-MMU-168256;R-MMU-168249;R-MMU-6798695;R-MMU-6803157;R-MMU-168256	Innate Immune System;Neutrophil degranulation;Immune System;Innate Immune System;Neutrophil degranulation;Immune System;Innate Immune System;Neutrophil degranulation;Immune System;Innate Immune System;Neutrophil degranulation;Antimicrobial peptides;Immune System	3JHI3	G:Carbohydrate transport and metabolism	Q8K196	Eosinophil-associated, ribonuclease A family, member 11 OS=Mus musculus OX=10090 GN=Rnase2a PE=1 SV=1	PF00074	RnaseA	Pancreatic ribonuclease	0.9	1.17	2.29	1.04	0.35	1.12	0.35	0.11	0.45	3.47	4.06	4.23
ENSMUSG00000053318	Slamf8	SLAM family member 8 [Source:MGI Symbol;Acc:MGI:1921998]	GO:0016021	cellular_component	integral component of membrane	K16853	SLAMF8, CD353	------	------	NP_083360	SLAM family member 8 precursor [Mus musculus]	------				3JE8K	S:Function unknown	Q3UQA2	SLAM family member 8 OS=Mus musculus OX=10090 GN=Slamf8 PE=2 SV=1	------	------	------	0.85	0.6	1.12	0.95	0.33	0.35	0.15	0.37	0.53	0.61	1.07	1.11
ENSMUSG00000054598	9130230L23Rik	RIKEN cDNA 9130230L23 gene [Source:MGI Symbol;Acc:MGI:3041166]	GO:0005575;; GO:0008150;; GO:0003674	cellular_component;;biological_process;;molecular_function	cellular_component;;biological_process;;molecular_function	------	------	------	------	BAC28444.1	unnamed protein product [Mus musculus]	------				------	------	Q8CC80	RIKEN cDNA 9130230L23 gene OS=Mus musculus OX=10090 GN=9130230L23Rik PE=2 SV=1	------	------	------	0.75	0.76	0.47	0.19	0.28	0.27	0.24	0.26	0.44	0.49	0.99	0.52
ENSMUSG00000055301	Adh7	alcohol dehydrogenase 7 (class IV), mu or sigma polypeptide [Source:MGI Symbol;Acc:MGI:87926]	GO:0004031;; GO:0051287;; GO:0005886;; GO:0008270;; GO:0042572;; GO:0042573;; GO:0001523;; GO:0016491;; GO:0009617;; GO:0042803;; GO:0004024;; GO:0004022(molecular_function:alcohol dehydrogenase ;; GO:0048019;; GO:0045471;; GO:0035276;; GO:0055114;; GO:0005829;; GO:0019841;; GO:0006067;; GO:0010430;; GO:0004745;; GO:0006068;; GO:0006069	molecular_function;;molecular_function;;cellular_component;;molecular_function;;biological_process;;biological_process;;biological_process;;molecular_function;;biological_process;;molecular_function;;molecular_function;;-;;molecular_function;;biological_process;;molecular_function;;biological_process;;cellular_component;;molecular_function;;biological_process;;biological_process;;molecular_functi…	aldehyde oxidase activity;;NAD binding;;plasma membrane;;zinc ion binding;;retinol metabolic process;;retinoic acid metabolic process;;retinoid metabolic process;;oxidoreductase activity;;response to bacterium;;protein homodimerization activity;;alcohol dehydrogenase activity, zinc-dependent;;AD) activity;;receptor antagonist activity;;response to ethanol;;ethanol binding;;oxidation-reduction pro…	K13951	ADH1_7	mmu00980;; mmu00982;; mmu01100;; mmu00350;; mmu05204;; mmu00071;; mmu00010;; mmu00830	Metabolism of xenobiotics by cytochrome P450;;Drug metabolism - cytochrome P450;;Metabolic pathways;;Tyrosine metabolism;;Chemical carcinogenesis;;Fatty acid degradation;;Glycolysis / Gluconeogenesis;;Retinol metabolism	NP_033756(all-trans-retinol dehydrogenase [NAD	+)] ADH7 [Mus musculus]	R-MMU-71753	Adh7	R-MMU-71384;R-MMU-211945;R-MMU-211859;R-MMU-1430728	Ethanol oxidation;Phase I - Functionalization of compounds;Biological oxidations;Metabolism	3J1Y5	Q:Secondary metabolites biosynthesis, transport and catabolism	Q64437(All-trans-retinol dehydrogenase [NAD	+)] ADH7 OS=Mus musculus OX=10090 GN=Adh7 PE=2 SV=2	PF08240;; PF00107	ADH_N;;ADH_zinc_N	Alcohol dehydrogenase GroES-like domain;;Zinc-binding dehydrogenase	0.39	0.59	0.62	0.73	0.14	0.3	0.36	0.13	0.12	0.4	0.34	0.43
ENSMUSG00000081601	Gm13065	predicted gene 13065 [Source:MGI Symbol;Acc:MGI:3651736]	GO:0005634;; GO:0046982;; GO:0000786;; GO:0003677	cellular_component;;molecular_function;;cellular_component;;molecular_function	nucleus;;protein heterodimerization activity;;nucleosome;;DNA binding	------	------	------	------	XP_006998636.1	PREDICTED: histone H3.3-like [Peromyscus maniculatus bairdii]	------				3JGEH;; 3JIMA;; 3JPGE	B:Chromatin structure and dynamics;;B:Chromatin structure and dynamics;;B:Chromatin structure and dynamics	A0A2K6NA16	Histone H3 OS=Rhinopithecus roxellana OX=61622 PE=3 SV=1	------	------	------	3.02	1.11	3.09	1.86	1.66	1.92	1.15	0.46	0.96	3.54	5.55	5.19
ENSMUSG00000085118	Gm15774	predicted gene 15774 [Source:MGI Symbol;Acc:MGI:3783215]	GO:0003746;; GO:0004686;; GO:0005509;; GO:0005524;; GO:0005516	molecular_function;;molecular_function;;molecular_function;;molecular_function;;molecular_function	translation elongation factor activity;;elongation factor-2 kinase activity;;calcium ion binding;;ATP binding;;calmodulin binding	------	------	------	------	XP_027983166.1	eukaryotic elongation factor 2 kinase [Eptesicus fuscus]	------				3J3VS	T:Signal transduction mechanisms	Q8CEC8	Eukaryotic elongation factor 2 kinase OS=Mus musculus OX=10090 GN=Eef2k PE=2 SV=1	------	------	------	0.08	0.21	0.43	0.17	0.16	0.18	0	0.1	0.05	0.39	0.17	0.1
ENSMUSG00000089838	Gm2962	predicted pseudogene 2962 [Source:MGI Symbol;Acc:MGI:3781140]	GO:0006122;; GO:0005739;; GO:0005750;; GO:0009060;; GO:0044877;; GO:0034551	biological_process;;cellular_component;;cellular_component;;biological_process;;molecular_function;;biological_process	mitochondrial electron transport, ubiquinol to cytochrome c;;mitochondrion;;mitochondrial respiratory chain complex III;;aerobic respiration;;macromolecular complex binding;;mitochondrial respiratory chain complex III assembly	------	------	------	------	EDL39149.1	mCG8638 [Mus musculus]	------				3JQ50;; 3JH31	C:Energy production and conversion;;C:Energy production and conversion	Q9CQB4	Cytochrome b-c1 complex subunit 7 OS=Mus musculus OX=10090 GN=Uqcrb PE=1 SV=1	------	------	------	0.59	4.55	2.02	0.53	0.5	0	0.25	0	0	8.3	2.48	5.86
ENSMUSG00000106636	Gm43813	predicted gene 43813 [Source:MGI Symbol;Acc:MGI:5663950]	------	------	------	------	------	------	------	EDL19638.1	mCG147690 [Mus musculus]	------				3J22E;; 3J4EI;; 3J4EI;; 3J2VC	E:Amino acid transport and metabolism;;K:Transcription;;O:Posttranslational modification, protein turnover, chaperones;;O:Posttranslational modification, protein turnover, chaperones	A0A3L7I3R6	NEDD4 OS=Cricetulus griseus OX=10029 GN=CgPICR_014186 PE=4 SV=1	------	------	------	0.54	0.29	0.25	0.18	0.18	0.32	0.2	0.19	0.13	0.2	0.36	0.37
ENSMUSG00000109807	Gm45244	predicted gene 45244 [Source:MGI Symbol;Acc:MGI:5791080]	------	------	------	------	------	------	------	BAC39459.1	unnamed protein product, partial [Mus musculus]	------				------	------	Q8BUF4(Uncharacterized protein	Fragment) OS=Mus musculus OX=10090 PE=2 SV=1	------	------	------	0.26	0.46	0.62	0.32	0.25	0.15	0.08	0.06	0.13	1.2	1.07	0.87
ENSMUSG00000117485	Gm19696	predicted gene, 19696 [Source:MGI Symbol;Acc:MGI:5011881]	------	------	------	------	------	------	------	EDL38572.1	mCG145011, partial [Mus musculus]	------				------	------	Q3U577(Uncharacterized protein	Fragment) OS=Mus musculus OX=10090 PE=2 SV=1	------	------	------	1.44	1.53	1.33	0.82	0.95	0.97	0.67	0.32	0.52	0.91	1.71	0.84
ENSMUSG00000001131	Timp1	tissue inhibitor of metalloproteinase 1 [Source:MGI Symbol;Acc:MGI:98752]	GO:0005125;; GO:0051045;; GO:0031012;; GO:0008270;; GO:0043086;; GO:0008083;; GO:0043066;; GO:0002020;; GO:1901164;; GO:0002248;; GO:0008284;; GO:0034097;; GO:1905049;; GO:2001044;; GO:0001775;; GO:0005604;; GO:0030414;; GO:0010951;; GO:0008191;; GO:0043434;; GO:0010033;; GO:0005615;; GO:0051216;; GO:0007568;; GO:0009725	molecular_function;;biological_process;;cellular_component;;molecular_function;;biological_process;;molecular_function;;biological_process;;molecular_function;;biological_process;;biological_process;;biological_process;;biological_process;;biological_process;;biological_process;;biological_process;;cellular_component;;molecular_function;;biological_process;;molecular_function;;biological_process;…	cytokine activity;;negative regulation of membrane protein ectodomain proteolysis;;extracellular matrix;;zinc ion binding;;negative regulation of catalytic activity;;growth factor activity;;negative regulation of apoptotic process;;protease binding;;negative regulation of trophoblast cell migration;;connective tissue replacement involved in inflammatory response wound healing;;positive regulation…	K16451	TIMP1	mmu04066	HIF-1 signaling pathway	NP_001037849.1	metalloproteinase inhibitor 1 isoform a precursor [Mus musculus]	R-MMU-349745;;R-MMU-8956691;;R-MMU-349743;;R-MMU-8957082	Timp1;;Timp1;;Timp1;;phospho-Timp1	R-MMU-76002;R-MMU-114608;R-MMU-109582;R-MMU-76005;R-MMU-597592;R-MMU-381426;R-MMU-8957275;R-MMU-392499;R-MMU-114608;R-MMU-1474244;R-MMU-1592389;R-MMU-76005;R-MMU-76002;R-MMU-109582;R-MMU-1474228;R-MMU-597592;R-MMU-381426;R-MMU-8957275;R-MMU-392499	Platelet activation, signaling and aggregation;Platelet degranulation ;Hemostasis;Response to elevated platelet cytosolic Ca2+;Post-translational protein modification;Regulation of Insulin-like Growth Factor (IGF) transport and uptake by Insulin-like Growth Factor Binding Proteins (IGFBPs);Post-translational protein phosphorylation;Metabolism of proteins;Platelet degranulation ;Extracellular matr…	3J47Q	O:Posttranslational modification, protein turnover, chaperones	P12032	Metalloproteinase inhibitor 1 OS=Mus musculus OX=10090 GN=Timp1 PE=1 SV=2	PF00965	TIMP	Tissue inhibitor of metalloproteinase	1.82	2.52	2.99	4.84	2.66	3.01	7.12	6.97	7.9	0.86	1.12	0.84
ENSMUSG00000015968	Cacna1d	calcium channel, voltage-dependent, L type, alpha 1D subunit [Source:MGI Symbol;Acc:MGI:88293]	GO:0035774;; GO:1990454;; GO:0005262;; GO:0008331;; GO:0032793;; GO:0030425;; GO:0005891;; GO:0086046;; GO:0032590;; GO:1904879;; GO:0099059;; GO:0030506;; GO:0005737;; GO:0086002;; GO:0045762;; GO:0099635;; GO:0016324;; GO:0007188;; GO:0030018;; GO:0046872;; GO:0043025;; GO:0051393;; GO:0042383;; GO:0061337;; GO:0019722;; GO:0007605;; GO:0009986;; GO:0060372;; GO:0006816;; GO:0030165;; GO:190137…	biological_process;;cellular_component;;molecular_function;;molecular_function;;biological_process;;cellular_component;;cellular_component;;biological_process;;cellular_component;;biological_process;;cellular_component;;molecular_function;;cellular_component;;biological_process;;biological_process;;molecular_function;;cellular_component;;biological_process;;cellular_component;;molecular_function;…	positive regulation of insulin secretion involved in cellular response to glucose stimulus;;L-type voltage-gated calcium channel complex;;calcium channel activity;;high voltage-gated calcium channel activity;;positive regulation of CREB transcription factor activity;;dendrite;;voltage-gated calcium channel complex;;membrane depolarization during SA node cell action potential;;dendrite membrane;;p…	K04851	CACNA1D, CAV1.3	mmu04530;; mmu04929;; mmu04921;; mmu04927;; mmu04924;; mmu04925;; mmu04260;; mmu04024;; mmu04022;; mmu04020;; mmu04218;; mmu05010;; mmu04270;; mmu04724;; mmu04725;; mmu04726;; mmu04727;; mmu05031;; mmu04723;; mmu04728;; mmu04010;; mmu04935;; mmu04934;; mmu04930;; mmu04973;; mmu04912;; mmu04911;; mmu04261;; mmu05410(Hypertrophic cardiomyopathy ;; mmu05412(Arrhythmogenic right ventricular cardiomyo…	Tight junction;;GnRH secretion;;Oxytocin signaling pathway;;Cortisol synthesis and secretion;;Renin secretion;;Aldosterone synthesis and secretion;;Cardiac muscle contraction;;cAMP signaling pathway;;cGMP-PKG signaling pathway;;Calcium signaling pathway;;Cellular senescence;;Alzheimer disease;;Vascular smooth muscle contraction;;Glutamatergic synapse;;Cholinergic synapse;;Serotonergic synapse;;GA…	XP_006518542.1	voltage-dependent L-type calcium channel subunit alpha-1D isoform X11 [Mus musculus]	R-MMU-525814	Cacna1d	R-MMU-5576891;R-MMU-5576892;R-MMU-5576893;R-MMU-422356;R-MMU-1430728;R-MMU-163685;R-MMU-397014	Cardiac conduction;Phase 0 - rapid depolarisation;Phase 2 - plateau phase;Regulation of insulin secretion;Metabolism;Integration of energy metabolism;Muscle contraction	3JE2P	P:Inorganic ion transport and metabolism	Q99246	Voltage-dependent L-type calcium channel subunit alpha-1D OS=Mus musculus OX=10090 GN=Cacna1d PE=1 SV=3	PF00520;; PF16885;; PF08763;; PF16905;; PF08016	Ion_trans;;CAC1F_C;;Ca_chan_IQ;;GPHH;;PKD_channel	Ion transport protein;;Voltage-gated calcium channel subunit alpha, C-term;;Voltage gated calcium channel IQ domain;;Voltage-dependent L-type calcium channel, IQ-associated;;Polycystin cation channel	1.49	1.14	1.46	2.7	1.94	1.67	5	3.16	4.66	0.97	1.3	1.32
ENSMUSG00000019987	Arg1	arginase, liver [Source:MGI Symbol;Acc:MGI:88070]	GO:0042130;; GO:0071222;; GO:0004053;; GO:0046007;; GO:0070207;; GO:0048678;; GO:0032964;; GO:0001889;; GO:0010042;; GO:0010043;; GO:0060135;; GO:0014075;; GO:0010963;; GO:0005737;; GO:0043200;; GO:0005615;; GO:0071377;; GO:0071353;; GO:0006525;; GO:0009635;; GO:0019547;; GO:0046686;; GO:0043025;; GO:0033197;; GO:0001938;; GO:2000552;; GO:0043005;; GO:0045087;; GO:0070301;; GO:0030145;; GO:006005…	biological_process;;biological_process;;molecular_function;;biological_process;;biological_process;;biological_process;;biological_process;;biological_process;;biological_process;;biological_process;;biological_process;;biological_process;;biological_process;;cellular_component;;biological_process;;cellular_component;;biological_process;;biological_process;;biological_process;;biological_process;…	negative regulation of T cell proliferation;;cellular response to lipopolysaccharide;;arginase activity;;negative regulation of activated T cell proliferation;;protein homotrimerization;;response to axon injury;;collagen biosynthetic process;;liver development;;response to manganese ion;;response to zinc ion;;maternal process involved in female pregnancy;;response to amine;;regulation of L-argini…	K01476	E3.5.3.1, rocF, arg	mmu00220;; mmu00330;; mmu05146;; mmu01230;; mmu01100	Arginine biosynthesis;;Arginine and proline metabolism;;Amoebiasis;;Biosynthesis of amino acids;;Metabolic pathways	NP_031508	arginase-1 [Mus musculus]	R-MMU-6801011;;R-MMU-6798764;;R-MMU-70561;;R-MMU-6806221	Arg1;;Arg1;;Arg1;;Arg1	R-MMU-168249;R-MMU-6798695;R-MMU-168256;R-MMU-168249;R-MMU-6798695;R-MMU-168256;R-MMU-70635;R-MMU-71291;R-MMU-1430728;R-MMU-168249;R-MMU-6798695;R-MMU-168256	Innate Immune System;Neutrophil degranulation;Immune System;Innate Immune System;Neutrophil degranulation;Immune System;Urea cycle;Metabolism of amino acids and derivatives;Metabolism;Innate Immune System;Neutrophil degranulation;Immune System	3J9QZ	E:Amino acid transport and metabolism	Q61176	Arginase-1 OS=Mus musculus OX=10090 GN=Arg1 PE=1 SV=1	PF00491	Arginase	Arginase family	14.15	26.49	21.12	46.75	35.59	39.8	82.48	55.66	83.96	1.65	2.36	1.96
ENSMUSG00000021097	Clmn	calmin [Source:MGI Symbol;Acc:MGI:2136957]	GO:0005737;; GO:0008285;; GO:0090286;; GO:0005640;; GO:0016021;; GO:0016020;; GO:0051015;; GO:0034993;; GO:0031175;; GO:0051647;; GO:0007097	cellular_component;;biological_process;;biological_process;;cellular_component;;cellular_component;;cellular_component;;molecular_function;;cellular_component;;biological_process;;biological_process;;biological_process	cytoplasm;;negative regulation of cell proliferation;;cytoskeletal anchoring at nuclear membrane;;nuclear outer membrane;;integral component of membrane;;membrane;;actin filament binding;;LINC complex;;neuron projection development;;nucleus localization;;nuclear migration	------	------	------	------	NP_444385	calmin isoform a [Mus musculus]	------				3J50K	Z:Cytoskeleton	Q8C5W0	Calmin OS=Mus musculus OX=10090 GN=Clmn PE=1 SV=2	PF00307(CH:Calponin homology ;; PF11971	-;;CAMSAP_CH	H) domain;;CAMSAP CH domain	0.89	1.17	0.52	1.06	1.35	1.16	2.06	1.78	1.09	0.49	0.57	0.23
ENSMUSG00000021806	Nid2	nidogen 2 [Source:MGI Symbol;Acc:MGI:1298229]	GO:0005604;; GO:0005615;; GO:0009986;; GO:0031012;; GO:0007160;; GO:0062023;; GO:0005509;; GO:0005886;; GO:0005576	cellular_component;;cellular_component;;cellular_component;;cellular_component;;biological_process;;cellular_component;;molecular_function;;cellular_component;;cellular_component	basement membrane;;extracellular space;;cell surface;;extracellular matrix;;cell-matrix adhesion;;collagen-containing extracellular matrix;;calcium ion binding;;plasma membrane;;extracellular region	------	------	------	------	NP_032721	nidogen-2 precursor [Mus musculus]	R-MMU-388751	Nid2	R-MMU-3000157;R-MMU-1474244	Laminin interactions;Extracellular matrix organization	3J35P	T:Signal transduction mechanisms	O88322	Nidogen-2 OS=Mus musculus OX=10090 GN=Nid2 PE=1 SV=2	PF06119;; PF00058;; PF00086;; PF07645;; PF07474;; PF12947;; PF12662;; PF00008;; PF12661;; PF08450;; PF14670	NIDO;;Ldl_recept_b;;Thyroglobulin_1;;EGF_CA;;G2F;;EGF_3;;cEGF;;EGF;;hEGF;;SGL;;FXa_inhibition	Nidogen-like;;Low-density lipoprotein receptor repeat class B;;Thyroglobulin type-1 repeat;;Calcium-binding EGF domain;;G2F domain;;EGF domain;;Complement Clr-like EGF-like;;EGF-like domain;;Human growth factor-like EGF;;SMP-30/Gluconolactonase/LRE-like region;;Coagulation Factor Xa inhibitory site	0.17	0.09	0.64	0.48	0.33	0.47	0.86	0.35	0.39	0.36	0.16	0.15
ENSMUSG00000024730	Ms4a8a	membrane-spanning 4-domains, subfamily A, member 8A [Source:MGI Symbol;Acc:MGI:1927657]	GO:0016021	cellular_component	integral component of membrane	K22190	MS4A3S	------	------	NP_071875	membrane-spanning 4-domains subfamily A member 8 [Mus musculus]	------				3J5TE	S:Function unknown	Q99N10	Membrane-spanning 4-domains subfamily A member 8 OS=Mus musculus OX=10090 GN=Ms4a8 PE=2 SV=4	PF04103	CD20	CD20-like family	0.72	0.74	0.82	1.35	1.77	1.76	3.39	3.66	4.2	0.84	0.75	1.01
ENSMUSG00000025481	Urah	urate (5-hydroxyiso-) hydrolase [Source:MGI Symbol;Acc:MGI:1916142]	GO:0016787;; GO:0033971;; GO:0005777;; GO:0005739;; GO:0019628;; GO:0006144	molecular_function;;molecular_function;;cellular_component;;cellular_component;;biological_process;;biological_process	hydrolase activity;;hydroxyisourate hydrolase activity;;peroxisome;;mitochondrion;;urate catabolic process;;purine nucleobase metabolic process	K07127	uraH, pucM, hiuH	mmu00230;; mmu01100	Purine metabolism;;Metabolic pathways	XP_030098952.1	5-hydroxyisourate hydrolase isoform X1 [Mus musculus]	------				3JH07;; 3JNQW	I:Lipid transport and metabolism;;I:Lipid transport and metabolism	Q9CRB3	5-hydroxyisourate hydrolase OS=Mus musculus OX=10090 GN=Urah PE=1 SV=1	PF00576	Transthyretin	HIUase/Transthyretin family	0.53	0.24	0.35	1.33	0.44	0.86	2.98	1.95	1.81	0	0	0
ENSMUSG00000026712	Mrc1	mannose receptor, C type 1 [Source:MGI Symbol;Acc:MGI:97142]	GO:0038024;; GO:0071222;; GO:0006898;; GO:0009986;; GO:0071346;; GO:0071353;; GO:0004888;; GO:0005886;; GO:0016021;; GO:0005537;; GO:0010008	molecular_function;;biological_process;;biological_process;;cellular_component;;biological_process;;biological_process;;molecular_function;;cellular_component;;cellular_component;;molecular_function;;cellular_component	cargo receptor activity;;cellular response to lipopolysaccharide;;receptor-mediated endocytosis;;cell surface;;cellular response to interferon-gamma;;cellular response to interleukin-4;;transmembrane signaling receptor activity;;plasma membrane;;integral component of membrane;;mannose binding;;endosome membrane	K06560	MRC, CD206, CD280	mmu04145;; mmu05152	Phagosome;;Tuberculosis	NP_032651	macrophage mannose receptor 1 precursor [Mus musculus]	R-MMU-1216515;;R-MMU-1236818;;R-MMU-1236785	Mrc1;;Mrc1;;Mrc1	R-MMU-1236978;R-MMU-983169;R-MMU-168256;R-MMU-1280218;R-MMU-1236975;R-MMU-1236978;R-MMU-983169;R-MMU-168256;R-MMU-1280218;R-MMU-1236975;R-MMU-1236978;R-MMU-983169;R-MMU-168256;R-MMU-1280218;R-MMU-1236975	Cross-presentation of soluble exogenous antigens (endosomes);Class I MHC mediated antigen processing & presentation;Immune System;Adaptive Immune System;Antigen processing-Cross presentation;Cross-presentation of soluble exogenous antigens (endosomes);Class I MHC mediated antigen processing & presentation;Immune System;Adaptive Immune System;Antigen processing-Cross presentation;Cross-presentatio…	3J1QM	T:Signal transduction mechanisms	Q61830	Macrophage mannose receptor 1 OS=Mus musculus OX=10090 GN=Mrc1 PE=1 SV=2	PF00059;; PF00040;; PF00652;; PF05473;; PF05966;; PF00193	Lectin_C;;fn2;;Ricin_B_lectin;;UL45;;Chordopox_A33R;;Xlink	Lectin C-type domain;;Fibronectin type II domain;;Ricin-type beta-trefoil lectin domain;;UL45 protein, carbohydrate-binding C-type lectin-like;;Chordopoxvirus A33R protein;;Extracellular link domain	0.35	0.74	0.42	0.77	0.72	0.91	2.5	1.67	2.21	0.31	0.28	0.22
ENSMUSG00000027315	Spint1	serine protease inhibitor, Kunitz type 1 [Source:MGI Symbol;Acc:MGI:1338033]	GO:0001892;; GO:0045687;; GO:0004867;; GO:0060674;; GO:0060670;; GO:0005886;; GO:0030198;; GO:0005576;; GO:0001843;; GO:2000178;; GO:0071773	biological_process;;biological_process;;molecular_function;;biological_process;;biological_process;;cellular_component;;biological_process;;cellular_component;;biological_process;;biological_process;;biological_process	embryonic placenta development;;positive regulation of glial cell differentiation;;serine-type endopeptidase inhibitor activity;;placenta blood vessel development;;branching involved in labyrinthine layer morphogenesis;;plasma membrane;;extracellular matrix organization;;extracellular region;;neural tube closure;;negative regulation of neural precursor cell proliferation;;cellular response to BMP…	K15619	SPINT1	mmu05202;; mmu05215	Transcriptional misregulation in cancer;;Prostate cancer	XP_006499125.1	kunitz-type protease inhibitor 1 isoform X1 [Mus musculus]	R-MMU-6800232	Spint1	R-MMU-8852405;R-MMU-6806942;R-MMU-6806834;R-MMU-9006934;R-MMU-162582	Signaling by MST1;MET Receptor Activation;Signaling by MET;Signaling by Receptor Tyrosine Kinases;Signal Transduction	3JEAR	T:Signal transduction mechanisms	Q9R097	Kunitz-type protease inhibitor 1 OS=Mus musculus OX=10090 GN=Spint1 PE=1 SV=2	PF00057;; PF07502;; PF00014	Ldl_recept_a;;MANEC;;Kunitz_BPTI	Low-density lipoprotein receptor domain class A;;MANEC domain;;Kunitz/Bovine pancreatic trypsin inhibitor domain	0.84	0.9	1.13	1.68	1.44	1.81	2.15	3.52	2.6	0.32	0.27	0.3
ENSMUSG00000036446	Lum	lumican [Source:MGI Symbol;Acc:MGI:109347]	GO:0051216;; GO:0005615;; GO:0005583;; GO:0032914;; GO:0007601;; GO:0070848;; GO:0031012;; GO:0030199;; GO:0062023;; GO:0045944;; GO:0005518;; GO:0014070	biological_process;;cellular_component;;cellular_component;;biological_process;;biological_process;;biological_process;;cellular_component;;biological_process;;cellular_component;;biological_process;;molecular_function;;biological_process	cartilage development;;extracellular space;;fibrillar collagen trimer;;positive regulation of transforming growth factor beta1 production;;visual perception;;response to growth factor;;extracellular matrix;;collagen fibril organization;;collagen-containing extracellular matrix;;positive regulation of transcription from RNA polymerase II promoter;;collagen binding;;response to organic cyclic compo…	K08122	LUM	mmu05205	Proteoglycans in cancer	NP_032550	lumican precursor [Mus musculus]	R-MMU-2046202;;R-MMU-2046205;;R-MMU-2466189;;R-MMU-2046233;;R-MMU-2046161;;R-MMU-2046283;;R-MMU-2046249;;R-MMU-2046316;;R-MMU-2046297;;R-MMU-2046198;;R-MMU-2046248	Lum;;Lum;;Lum;;Lum;;Lum;;Lum;;Lum;;Lum;;Lum;;Lum;;Lum	R-MMU-1630316;R-MMU-1638074;R-MMU-71387;R-MMU-1430728;R-MMU-2022854;R-MMU-2022857;R-MMU-1638074;R-MMU-1630316;R-MMU-2022854;R-MMU-71387;R-MMU-1430728;R-MMU-216083;R-MMU-1474244;R-MMU-1638074;R-MMU-1630316;R-MMU-2022854;R-MMU-71387;R-MMU-1430728;R-MMU-1638074;R-MMU-1630316;R-MMU-2022854;R-MMU-71387;R-MMU-1430728;R-MMU-1638074;R-MMU-1630316;R-MMU-71387;R-MMU-2022857;R-MMU-1430728;R-MMU-1638074;R-MM…	Glycosaminoglycan metabolism;Keratan sulfate/keratin metabolism;Metabolism of carbohydrates;Metabolism;Keratan sulfate biosynthesis;Keratan sulfate degradation;Keratan sulfate/keratin metabolism;Glycosaminoglycan metabolism;Keratan sulfate biosynthesis;Metabolism of carbohydrates;Metabolism;Integrin cell surface interactions;Extracellular matrix organization;Keratan sulfate/keratin metabolism;Gly…	3JCYX	T:Signal transduction mechanisms	P51885	Lumican OS=Mus musculus OX=10090 GN=Lum PE=1 SV=2	PF13855;; PF13516;; PF01462;; PF12799(LRR_4:Leucine Rich repeats ;; PF14580;; PF13306(LRR_5:BspA type Leucine rich repeat region	LRR_8;;LRR_6;;LRRNT;;-;;LRR_9;;-	Leucine rich repeat;;Leucine Rich repeat;;Leucine rich repeat N-terminal domain;; copies);;Leucine-rich repeat;; copies)	0.05	0.08	0.14	0.08	0.35	0.24	0.35	0.37	0.22	0.07	0.08	0.04
ENSMUSG00000038463	Olfml2b	olfactomedin-like 2B [Source:MGI Symbol;Acc:MGI:2443310]	GO:0031012;; GO:0030198;; GO:0005615;; GO:0050840	cellular_component;;biological_process;;cellular_component;;molecular_function	extracellular matrix;;extracellular matrix organization;;extracellular space;;extracellular matrix binding	------	------	------	------	NP_796042	olfactomedin-like protein 2B precursor [Mus musculus]	------				3J4SE	W:Extracellular structures	Q3V1G4	Olfactomedin-like protein 2B OS=Mus musculus OX=10090 GN=Olfml2b PE=1 SV=2	PF02191	OLF	Olfactomedin-like domain	0.69	0.38	0.62	0.92	0.95	0.86	1.26	1.02	1.39	0.49	0.43	0.48
ENSMUSG00000038725	Pkhd1l1	polycystic kidney and hepatic disease 1-like 1 [Source:MGI Symbol;Acc:MGI:2183153]	GO:0016021;; GO:0005929	cellular_component;;cellular_component	integral component of membrane;;cilium	------	------	------	------	NP_619615	fibrocystin-L precursor [Mus musculus]	------				3JNSB;; 3J57B	T:Signal transduction mechanisms;;S:Function unknown	Q80ZA4	Fibrocystin-L OS=Mus musculus OX=10090 GN=Pkhd1l1 PE=1 SV=1	PF01833;; PF10162;; PF07691;; PF13229	TIG;;G8;;PA14;;Beta_helix	IPT/TIG domain;;G8 domain;;PA14 domain;;Right handed beta helix region	0.36	0.2	0.23	0.17	0.59	0.41	0.43	0.49	0.82	0.4	0.47	0.09
ENSMUSG00000038859	Baiap2l1	BAI1-associated protein 2-like 1 [Source:MGI Symbol;Acc:MGI:1914148]	GO:0005654;; GO:0070064;; GO:0015629;; GO:2000251;; GO:0005829;; GO:0009617;; GO:0051017;; GO:0046626;; GO:0003779;; GO:0030838;; GO:0007009;; GO:0005886;; GO:0051764	cellular_component;;molecular_function;;cellular_component;;biological_process;;cellular_component;;biological_process;;biological_process;;biological_process;;molecular_function;;biological_process;;biological_process;;cellular_component;;biological_process	nucleoplasm;;proline-rich region binding;;actin cytoskeleton;;positive regulation of actin cytoskeleton reorganization;;cytosol;;response to bacterium;;actin filament bundle assembly;;regulation of insulin receptor signaling pathway;;actin binding;;positive regulation of actin filament polymerization;;plasma membrane organization;;plasma membrane;;actin crosslink formation	K20127	BAIAP2L1, IRTKS	------	------	NP_080109	brain-specific angiogenesis inhibitor 1-associated protein 2-like protein 1 [Mus musculus]	------				3J7Y8	T:Signal transduction mechanisms	Q9DBJ3	Brain-specific angiogenesis inhibitor 1-associated protein 2-like protein 1 OS=Mus musculus OX=10090 GN=Baiap2l1 PE=1 SV=1	PF08397;; PF14604;; PF07653;; PF00018;; PF16746	IMD;;SH3_9;;SH3_2;;SH3_1;;BAR_3	IRSp53/MIM homology domain;;Variant SH3 domain;;Variant SH3 domain;;SH3 domain;;BAR domain of APPL family	2.83	3.81	4.26	4.5	2.61	2.26	4.64	3.91	5	1.41	1.43	0.98
ENSMUSG00000040152	Thbs1	thrombospondin 1 [Source:MGI Symbol;Acc:MGI:98737]	GO:0000187;; GO:0009897;; GO:0031091;; GO:0070052;; GO:0017134;; GO:0070051;; GO:0007050;; GO:0005577;; GO:0005509;; GO:0007155;; GO:0031012;; GO:0016477	biological_process;;cellular_component;;cellular_component;;molecular_function;;molecular_function;;molecular_function;;biological_process;;cellular_component;;molecular_function;;biological_process;;cellular_component;;biological_process	activation of MAPK activity;;external side of plasma membrane;;platelet alpha granule;;collagen V binding;;fibroblast growth factor binding;;fibrinogen binding;;cell cycle arrest;;fibrinogen complex;;calcium ion binding;;cell adhesion;;extracellular matrix;;cell migration	K16857	THBS1	mmu05165;; mmu05219;; mmu04510;; mmu04015;; mmu04512;; mmu04115;; mmu05144;; mmu04350;; mmu05206;; mmu05205;; mmu04151;; mmu04145	Human papillomavirus infection;;Bladder cancer;;Focal adhesion;;Rap1 signaling pathway;;ECM-receptor interaction;;p53 signaling pathway;;Malaria;;TGF-beta signaling pathway;;MicroRNAs in cancer;;Proteoglycans in cancer;;PI3K-Akt signaling pathway;;Phagosome	NP_035710	thrombospondin-1 isoform 1 precursor [Mus musculus]	------				3J4MU	W:Extracellular structures	Q80YQ1	Thrombospondin-1 OS=Mus musculus OX=10090 GN=Thbs1 PE=1 SV=1	PF02412;; PF00093;; PF00090;; PF05735;; PF19028;; PF12662;; PF12947;; PF19030;; PF07645;; PF13385;; PF02210;; PF19035	TSP_3;;VWC;;TSP_1;;TSP_C;;TSP1_spondin;;cEGF;;EGF_3;;TSP1_ADAMTS;;EGF_CA;;Laminin_G_3;;Laminin_G_2;;TSP1_CCN	Thrombospondin type 3 repeat;;von Willebrand factor type C domain;;Thrombospondin type 1 domain;;Thrombospondin C-terminal region;;Spondin-like TSP1 domain;;Complement Clr-like EGF-like;;EGF domain;;Thrombospondin type 1 domain;;Calcium-binding EGF domain;;Concanavalin A-like lectin/glucanases superfamily;;Laminin G domain;;CCN3 Nov like TSP1 domain	244.04	287.22	309.74	350.73	307.69	278.95	728.43	565.13	644.1	120.2	121.71	95.53
ENSMUSG00000043126	D830039M14Rik	RIKEN cDNA D830039M14 gene [Source:MGI Symbol;Acc:MGI:2445111]	------	------	------	------	------	------	------	BAC25909.1	unnamed protein product [Mus musculus]	------				------	------	Q8BG14	Uncharacterized protein OS=Mus musculus OX=10090 GN=D830039M14Rik PE=2 SV=1	------	------	------	0.2	0.28	0.41	0.72	0.99	0.6	0.99	0.9	0.52	0	0.03	0.07
ENSMUSG00000047884	Klk9	kallikrein related-peptidase 9 [Source:MGI Symbol;Acc:MGI:1921082]	GO:0004252;; GO:0030141	molecular_function;;cellular_component	serine-type endopeptidase activity;;secretory granule	K09618	KLK9	------	------	NP_082936	kallikrein-9 precursor [Mus musculus]	------				3J8V2	O:Posttranslational modification, protein turnover, chaperones	Q32M27	Kallikrein f OS=Mus musculus OX=10090 GN=Klk9 PE=2 SV=1	PF00089;; PF13365	Trypsin;;Trypsin_2	Trypsin;;Trypsin-like peptidase domain	0.69	1.57	0.77	1.96	1.29	1.56	2.55	1.98	3.34	0.13	0.11	0.35
ENSMUSG00000050953	Gja1	gap junction protein, alpha 1 [Source:MGI Symbol;Acc:MGI:95713]	GO:0071253;; GO:0005922;; GO:0005911;; GO:0007512;; GO:0016324;; GO:0015867;; GO:0003294;; GO:0006915;; GO:0048487;; GO:0097718;; GO:0005243;; GO:0030054	molecular_function;;cellular_component;;cellular_component;;biological_process;;cellular_component;;biological_process;;biological_process;;biological_process;;molecular_function;;molecular_function;;molecular_function;;cellular_component	connexin binding;;connexin complex;;cell-cell junction;;adult heart development;;apical plasma membrane;;ATP transport;;atrial ventricular junction remodeling;;apoptotic process;;beta-tubulin binding;;disordered domain specific binding;;gap junction channel activity;;cell junction	K07372	GJA1, CX43	mmu05412(Arrhythmogenic right ventricular cardiomyopathy ;; mmu04540	ARVC);;Gap junction	NP_034418.1	gap junction alpha-1 protein [Mus musculus]	R-MMU-158058;;R-MMU-196173;;R-MMU-190544;;R-MMU-190654;;R-MMU-191657;;R-MMU-190649	Gja1;;Gja1;;Gja1;;Gja1;;phospho-Gja1;;Gja1	R-MMU-5653656;R-MMU-190828;R-MMU-199991;R-MMU-157858;R-MMU-191650;R-MMU-196025;R-MMU-190873;R-MMU-5653656;R-MMU-190828;R-MMU-190873;R-MMU-199991;R-MMU-157858;R-MMU-190828;R-MMU-199991;R-MMU-190840;R-MMU-5653656;R-MMU-190872;R-MMU-157858;R-MMU-190861;R-MMU-5653656;R-MMU-190828;R-MMU-199991;R-MMU-190861;R-MMU-157858;R-MMU-5653656;R-MMU-191650;R-MMU-199991;R-MMU-157858;R-MMU-190828;R-MMU-199991;R-MM…	Vesicle-mediated transport;Gap junction trafficking;Membrane Trafficking;Gap junction trafficking and regulation;Regulation of gap junction activity;Formation of annular gap junctions;Gap junction degradation;Vesicle-mediated transport;Gap junction trafficking;Gap junction degradation;Membrane Trafficking;Gap junction trafficking and regulation;Gap junction trafficking;Membrane Trafficking;Microt…	3J5I8	T:Signal transduction mechanisms	P23242	Gap junction alpha-1 protein OS=Mus musculus OX=10090 GN=Gja1 PE=1 SV=2	PF03508(Connexin43:Gap junction alpha-1 protein ;; PF00029;; PF16791	-;;Connexin;;Connexin40_C	x43);;Connexin;;Connexin 40 C-terminal domain	4.86	5.46	4.92	7.51	7.02	7.01	12.01	10.9	11.71	4.72	4.54	4
ENSMUSG00000062154	Tex33	testis expressed 33 [Source:MGI Symbol;Acc:MGI:1920626]	GO:0005575;; GO:0008150;; GO:0003674	cellular_component;;biological_process;;molecular_function	cellular_component;;biological_process;;molecular_function	------	------	------	------	NP_001157084	testis-expressed protein 33 isoform 1 [Mus musculus]	------				3JBC1	S:Function unknown	Q9D9J2	Testis-expressed protein 33 OS=Mus musculus OX=10090 GN=Tex33 PE=1 SV=1	PF15400	TEX33	Testis-expressed sequence 33 protein family	1.2	0.49	1.04	1.51	1.23	1.11	1.58	2.48	2.44	0.08	0.06	0.07
ENSMUSG00000062345	Serpinb2	serine (or cysteine) peptidase inhibitor, clade B, member 2 [Source:MGI Symbol;Acc:MGI:97609]	GO:0005737;; GO:0005615;; GO:0042060;; GO:0043066;; GO:0004867;; GO:0010951	cellular_component;;cellular_component;;biological_process;;biological_process;;molecular_function;;biological_process	cytoplasm;;extracellular space;;wound healing;;negative regulation of apoptotic process;;serine-type endopeptidase inhibitor activity;;negative regulation of endopeptidase activity	K19821	SERPINB2, PAI2	mmu04610	Complement and coagulation cascades	NP_001167641	plasminogen activator inhibitor 2, macrophage [Mus musculus]	R-MMU-159004;;R-MMU-158997	Serpinb2;;Serpinb2	R-MMU-109582;R-MMU-75205;R-MMU-109582;R-MMU-75205	Hemostasis;Dissolution of Fibrin Clot;Hemostasis;Dissolution of Fibrin Clot	3J79Z	V:Defense mechanisms	P12388	Plasminogen activator inhibitor 2, macrophage OS=Mus musculus OX=10090 GN=Serpinb2 PE=1 SV=1	PF00079(Serpin:Serpin	-	erine protease inhibitor)	23.07	29.13	31.95	58.79	52.79	58.56	164.31	125.56	159.86	57.74	62.66	50.96
ENSMUSG00000064225	Paqr9	progestin and adipoQ receptor family member IX [Source:MGI Symbol;Acc:MGI:1922802]	GO:0005496;; GO:0016021;; GO:0038023;; GO:0005886	molecular_function;;cellular_component;;molecular_function;;cellular_component	steroid binding;;integral component of membrane;;signaling receptor activity;;plasma membrane	------	------	------	------	NP_940806	membrane progesterone receptor epsilon [Mus musculus]	------				3J7W5	T:Signal transduction mechanisms	Q6TCG2	Membrane progesterone receptor epsilon OS=Mus musculus OX=10090 GN=Paqr9 PE=1 SV=2	PF03006	HlyIII	Haemolysin-III related	0.08	0.13	0.14	0.31	0.34	0.16	0.23	0.36	0.32	0.11	0.03	0.05
ENSMUSG00000066632	Pgk1-rs7	phosphoglycerate kinase-1, related sequence-7 [Source:MGI Symbol;Acc:MGI:97562]	GO:0045121;; GO:0005975;; GO:0005615;; GO:0016310;; GO:0005829;; GO:0047134;; GO:0031639;; GO:0016525;; GO:1903862;; GO:0043531;; GO:0071456;; GO:0030855;; GO:0004618;; GO:0006096;; GO:0005524;; GO:0006094	cellular_component;;biological_process;;cellular_component;;biological_process;;cellular_component;;molecular_function;;biological_process;;biological_process;;biological_process;;molecular_function;;biological_process;;biological_process;;molecular_function;;biological_process;;molecular_function;;biological_process	membrane raft;;carbohydrate metabolic process;;extracellular space;;phosphorylation;;cytosol;;protein-disulfide reductase activity;;plasminogen activation;;negative regulation of angiogenesis;;positive regulation of oxidative phosphorylation;;ADP binding;;cellular response to hypoxia;;epithelial cell differentiation;;phosphoglycerate kinase activity;;glycolytic process;;ATP binding;;gluconeogenes…	------	------	------	------	NP_032854.2	phosphoglycerate kinase 1 [Mus musculus]	------				3J4KQ	G:Carbohydrate transport and metabolism	P09411	Phosphoglycerate kinase 1 OS=Mus musculus OX=10090 GN=Pgk1 PE=1 SV=4	------	------	------	0	0	0	0.03	0	0	0.32	0	0.19	0	0	0
ENSMUSG00000078350	Smim1	small integral membrane protein 1 [Source:MGI Symbol;Acc:MGI:1916109]	GO:0009986;; GO:0005886;; GO:0016021;; GO:0042803	cellular_component;;cellular_component;;cellular_component;;molecular_function	cell surface;;plasma membrane;;integral component of membrane;;protein homodimerization activity	------	------	------	------	NP_001157194	small integral membrane protein 1 [Mus musculus]	------				3JHT5	S:Function unknown	P0C8K7	Small integral membrane protein 1 OS=Mus musculus OX=10090 GN=Smim1 PE=1 SV=1	PF15875(DUF4731:Domain of unknown function	-	UF4731)	1.11	0.77	1.01	0.94	1.44	0.54	1.92	3.29	3.28	2.08	1.15	0.45
ENSMUSG00000089837	Npcd	neuronal pentraxin chromo domain [Source:MGI Symbol;Acc:MGI:3845555]	GO:0005737;; GO:0009898;; GO:0005829;; GO:0005886;; GO:0030426;; GO:0030425;; GO:0030175;; GO:0019904;; GO:0031175;; GO:0043025;; GO:0005634	cellular_component;;cellular_component;;cellular_component;;cellular_component;;cellular_component;;cellular_component;;cellular_component;;molecular_function;;biological_process;;cellular_component;;cellular_component	cytoplasm;;cytoplasmic side of plasma membrane;;cytosol;;plasma membrane;;growth cone;;dendrite;;filopodium;;protein domain specific binding;;neuron projection development;;neuronal cell body;;nucleus	------	------	------	------	NP_001013380	neuronal pentraxin with chromo domain isoform 2 [Mus musculus]	R-MMU-3229071	Npcd	R-MMU-1257604;R-MMU-74160;R-MMU-8878171;R-MMU-212436;R-MMU-2559583;R-MMU-2559580;R-MMU-73857;R-MMU-8939243;R-MMU-9006925;R-MMU-6807070;R-MMU-8953897;R-MMU-2262752;R-MMU-8943724;R-MMU-162582	PIP3 activates AKT signaling;Gene expression (Transcription);Transcriptional regulation by RUNX1;Generic Transcription Pathway;Cellular Senescence;Oxidative Stress Induced Senescence;RNA Polymerase II Transcription;RUNX1 interacts with co-factors whose precise effect on RUNX1 targets is not known;Intracellular signaling by second messengers;PTEN Regulation;Cellular responses to external stimuli;C…	3J8S7	B:Chromatin structure and dynamics	F8VQB8	Neuronal pentraxin chromo domain OS=Mus musculus OX=10090 GN=Npcd PE=4 SV=1	PF00385(Chromo:Chromo ;; PF00354;; PF13385	-;;Pentaxin;;Laminin_G_3	HRromatin Organisation MOdifier) domain;;Pentaxin family;;Concanavalin A-like lectin/glucanases superfamily	0	0	0	0	0	0	0.17	0.22	0.1	0	0.02	0
ENSMUSG00000094638	Gm21972	predicted gene 21972 [Source:MGI Symbol;Acc:MGI:5439441]	GO:0043161;; GO:0005634;; GO:0034515;; GO:0008540	biological_process;;cellular_component;;cellular_component;;cellular_component	proteasome-mediated ubiquitin-dependent protein catabolic process;;nucleus;;proteasome storage granule;;proteasome regulatory particle, base subcomplex	------	------	------	------	EDL40234.1	armadillo repeat containing 9, isoform CRA_g, partial [Mus musculus]	------				3J3J7	S:Function unknown	J3QN38(Predicted gene 21972	Fragment) OS=Mus musculus OX=10090 GN=Gm21972 PE=4 SV=1	PF18004	RPN2_C	26S proteasome regulatory subunit RPN2 C-terminal domain	0	0	0.83	0.13	0	0	2.06	0.82	3.48	0.23	0	0
ENSMUSG00000100944	Gm28900	predicted gene 28900 [Source:MGI Symbol;Acc:MGI:5579606]	GO:0003735;; GO:0006412;; GO:0005840	molecular_function;;biological_process;;cellular_component	structural constituent of ribosome;;translation;;ribosome	------	------	------	------	NP_062621.2	60S ribosomal protein L21 [Mus musculus]	------				3J6T7	J:Translation, ribosomal structure and biogenesis	P46778	60S ribosomal protein L21 OS=Homo sapiens OX=9606 GN=RPL21 PE=1 SV=2	------	------	------	0	39.5	0	0	53.7	96.59	42.34	81.77	96.68	0	5.49	8.31
ENSMUSG00000105699	Gm43703	predicted gene 43703 [Source:MGI Symbol;Acc:MGI:5663840]	------	------	------	------	------	------	------	------	------	------				------	------	------	60S ribosomal protein L21 OS=Homo sapiens OX=9606 GN=RPL21 PE=1 SV=2	------	------	------	0	0.11	0	0.11	0.5	0.29	0.4	0.74	0.68	0	0	0
ENSMUSG00000108521	Gm44639	predicted gene 44639 [Source:MGI Symbol;Acc:MGI:5753215]	GO:0008104;; GO:0007626;; GO:0030426;; GO:0030425;; GO:0030424;; GO:0007041;; GO:0008219;; GO:0001881;; GO:0035249;; GO:0001662;; GO:0005737;; GO:0007032;; GO:0001726;; GO:0001701;; GO:0043547;; GO:0016601;; GO:0043087;; GO:0005634;; GO:0016020;; GO:0051260;; GO:0043005;; GO:0043025;; GO:0042802;; GO:0042803;; GO:0016197;; GO:0030027;; GO:0005096;; GO:0017137;; GO:0017112;; GO:0007528;; GO:001406…	biological_process;;biological_process;;cellular_component;;cellular_component;;cellular_component;;biological_process;;biological_process;;biological_process;;biological_process;;biological_process;;cellular_component;;biological_process;;cellular_component;;biological_process;;biological_process;;biological_process;;biological_process;;cellular_component;;cellular_component;;biological_process;…	protein localization;;locomotory behavior;;growth cone;;dendrite;;axon;;lysosomal transport;;cell death;;receptor recycling;;synaptic transmission, glutamatergic;;behavioral fear response;;cytoplasm;;endosome organization;;ruffle;;in utero embryonic development;;positive regulation of GTPase activity;;Rac protein signal transduction;;regulation of GTPase activity;;nucleus;;membrane;;protein homoo…	------	------	------	------	AAH31435.1	Chpt1 protein [Mus musculus]	------				------	------	Q99JK9	Tmem176a protein OS=Mus musculus OX=10090 GN=Tmem176a PE=2 SV=1	------	------	------	0.7	0.48	0.19	0.42	0.63	1.05	0.86	0.89	1.25	0.32	0.4	0.45
ENSMUSG00000108524	Gm44876	predicted gene 44876 [Source:MGI Symbol;Acc:MGI:5753452]	------	------	------	------	------	------	------	------	------	------				------	------	Q3UE66	Interleukin-4 receptor subunit alpha OS=Mus musculus OX=10090 GN=Il4ra PE=2 SV=1	------	------	------	0	0.01	0	0	0.01	1.44	1.06	0.28	1.91	0	0.24	0
