# Supplementary material for: Dihydrotanshinone I Inhibits the Lung Metastasis of Breast Cancer by Suppressing Neutrophil Extracellular Traps Formation
Source: Int J Mol Sci. 2022 Dec 2;23(23):15180. doi: 10.3390/ijms232315180 (PMC9736467; doi:10.3390/ijms232315180)
Supplement: Supplementary file 1 [file ijms-23-15180-s001.zip › Table S3.xlsx]

## Sheet: Score ＞0.2
Table S3 List of PPI results (Score ＞0.2).
Node1	Node2	Node1 accession id	Node2 accession id	Combined score	Neighborhood on chromosome	Gene_fusion	Phylogenetic cooccurrence	Homology	Coexpression	Experimentally determined interaction	Database annotated	Automated textmining
Arg1	Mrc1	ENSMUSG00000019987	ENSMUSG00000026712	0.875	0	0	0	0	0.062	0	0	0.164
Gsta3	Adh7	ENSMUSG00000025934	ENSMUSG00000055301	0.732	0	0	0	0	0	0.154	0	0.051
Arg1	Ly6g	ENSMUSG00000019987	ENSMUSG00000022582	0.714	0	0	0	0	0	0	0	0
Mrc1	Ly6g	ENSMUSG00000026712	ENSMUSG00000022582	0.7	0	0	0	0	0	0	0	0
Timp1	Thbs1	ENSMUSG00000001131	ENSMUSG00000040152	0.667	0	0	0	0	0	0	0	0
Serpinb2	Ly6g	ENSMUSG00000062345	ENSMUSG00000022582	0.55	0	0	0	0	0	0	0	0
Batf2	Fam26f	ENSMUSG00000039699	ENSMUSG00000046031	0.536	0	0	0	0	0	0	0	0.113
Nid2	Lum	ENSMUSG00000021806	ENSMUSG00000036446	0.492	0	0	0	0	0.095	0.054	0	0.07
Arg1	Serpinb2	ENSMUSG00000019987	ENSMUSG00000062345	0.478	0	0	0	0	0.061	0.047	0	0
Timp1	Lum	ENSMUSG00000001131	ENSMUSG00000036446	0.419	0	0	0	0	0.062	0.051	0	0.066
Timp1	Arg1	ENSMUSG00000001131	ENSMUSG00000019987	0.416	0	0	0	0	0	0	0	0
Timp1	Gja1	ENSMUSG00000001131	ENSMUSG00000050953	0.416	0	0	0	0	0.06	0	0	0.053
Timp1	Serpinb2	ENSMUSG00000001131	ENSMUSG00000062345	0.415	0	0	0	0	0.051	0	0	0
Lum	Thbs1	ENSMUSG00000036446	ENSMUSG00000040152	0.412	0	0	0	0	0.096	0	0	0.057
Fam26f	Slamf8	ENSMUSG00000046031	ENSMUSG00000053318	0.406	0	0	0	0	0	0	0	0
Mrc1	Serpinb2	ENSMUSG00000026712	ENSMUSG00000062345	0.4	0	0	0	0	0	0	0	0
Gja1	Cacna1d	ENSMUSG00000050953	ENSMUSG00000015968	0.369	0	0	0	0	0	0.053	0	0
Uchl1	Pgk1-rs7	ENSMUSG00000029223	ENSMUSG00000066632	0.367	0	0	0	0	0.08	0.067	0	0.207
Gm5884	Gja1	ENSMUSG00000037827	ENSMUSG00000050953	0.329	0	0	0	0	0	0	0	0
Cd3d	Fam26f	ENSMUSG00000032094	ENSMUSG00000046031	0.324	0	0	0	0	0.052	0	0	0.065
Cldn1	Gja1	ENSMUSG00000022512	ENSMUSG00000050953	0.318	0	0	0	0	0.061	0	0	0
Arg1	Rnase2a	ENSMUSG00000019987	ENSMUSG00000047222	0.31	0	0	0	0	0.061	0	0	0.043
Timp1	Mrc1	ENSMUSG00000001131	ENSMUSG00000026712	0.309	0	0	0	0	0	0.047	0	0
Arg1	Thbs1	ENSMUSG00000019987	ENSMUSG00000040152	0.292	0	0	0	0	0.062	0	0	0
Thbs1	Serpinb2	ENSMUSG00000040152	ENSMUSG00000062345	0.291	0	0	0	0	0	0	0	0.068
Spint1	Lad1	ENSMUSG00000027315	ENSMUSG00000041782	0.287	0	0	0	0	0.081	0	0	0
Mrc1	Gm5884	ENSMUSG00000026712	ENSMUSG00000037827	0.285	0	0	0	0	0.052	0	0	0
Batf2	Slamf8	ENSMUSG00000039699	ENSMUSG00000053318	0.277	0	0	0	0	0	0	0	0
Arg1	Urah	ENSMUSG00000019987	ENSMUSG00000025481	0.262	0	0	0	0	0	0	0	0.069
Timp1	Nid2	ENSMUSG00000001131	ENSMUSG00000021806	0.26	0	0	0	0	0	0	0	0.093
Thbs1	Gja1	ENSMUSG00000040152	ENSMUSG00000050953	0.258	0	0	0	0	0.052	0	0	0
Klk9	Spint1	ENSMUSG00000047884	ENSMUSG00000027315	0.257	0	0	0	0	0.051	0.144	0.13	0.074
Mrc1	Thbs1	ENSMUSG00000026712	ENSMUSG00000040152	0.254	0	0	0	0	0	0	0	0
Nid2	Spint1	ENSMUSG00000021806	ENSMUSG00000027315	0.247	0	0	0	0	0	0.087	0	0.21
Nid2	Olfml2b	ENSMUSG00000021806	ENSMUSG00000038463	0.239	0	0	0	0	0.061	0.048	0	0.061
Urah	Gsta3	ENSMUSG00000025481	ENSMUSG00000025934	0.237	0	0	0	0	0	0	0	0.13
Timp1	Ly6g	ENSMUSG00000001131	ENSMUSG00000022582	0.237	0	0	0	0	0	0	0	0
Arg1	Gm5884	ENSMUSG00000019987	ENSMUSG00000037827	0.236	0	0	0	0	0	0	0	0
Lad1	Clmn	ENSMUSG00000041782	ENSMUSG00000021097	0.234	0	0	0	0	0	0	0	0.188
Mrc1	Lum	ENSMUSG00000026712	ENSMUSG00000036446	0.233	0	0	0	0	0	0.051	0.107	0
Urah	Adh7	ENSMUSG00000025481	ENSMUSG00000055301	0.222	0.043	0	0	0	0.062	0	0	0
S100a3	Slamf8	ENSMUSG00000001021	ENSMUSG00000053318	0.22	0	0	0	0	0	0	0	0.093
Nid2	Thbs1	ENSMUSG00000021806	ENSMUSG00000040152	0.218	0	0	0	0.54	0.061	0	0	0.143
Baiap2l1	Pacsin3	ENSMUSG00000038859	ENSMUSG00000027257	0.217	0	0	0	0	0.061	0	0	0.114
Klk9	Serpinb2	ENSMUSG00000047884	ENSMUSG00000062345	0.204	0	0	0	0	0	0.11	0.129	0.056
Cldn1	Serpinb2	ENSMUSG00000022512	ENSMUSG00000062345	0.203	0	0	0	0	0	0	0	0

## Sheet: Score ＞0.4
Table S3 List of PPI results (Score ＞0.4).
Node1	Node2	Node1 accession id	Node2 accession id	Combined score	Neighborhood on chromosome	Gene_fusion	Phylogenetic cooccurrence	Homology	Coexpression	Experimentally determined interaction	Database annotated	Automated textmining
Arg1	Mrc1	ENSMUSG00000019987	ENSMUSG00000026712	0.875	0	0	0	0	0.062	0	0	0.164
Gsta3	Adh7	ENSMUSG00000025934	ENSMUSG00000055301	0.732	0	0	0	0	0	0.154	0	0.051
Arg1	Ly6g	ENSMUSG00000019987	ENSMUSG00000022582	0.714	0	0	0	0	0	0	0	0
Mrc1	Ly6g	ENSMUSG00000026712	ENSMUSG00000022582	0.7	0	0	0	0	0	0	0	0
Timp1	Thbs1	ENSMUSG00000001131	ENSMUSG00000040152	0.667	0	0	0	0	0	0	0	0
Serpinb2	Ly6g	ENSMUSG00000062345	ENSMUSG00000022582	0.55	0	0	0	0	0	0	0	0
Batf2	Fam26f	ENSMUSG00000039699	ENSMUSG00000046031	0.536	0	0	0	0	0	0	0	0.113
Nid2	Lum	ENSMUSG00000021806	ENSMUSG00000036446	0.492	0	0	0	0	0.095	0.054	0	0.07
Arg1	Serpinb2	ENSMUSG00000019987	ENSMUSG00000062345	0.478	0	0	0	0	0.061	0.047	0	0
Timp1	Lum	ENSMUSG00000001131	ENSMUSG00000036446	0.419	0	0	0	0	0.062	0.051	0	0.066
Timp1	Arg1	ENSMUSG00000001131	ENSMUSG00000019987	0.416	0	0	0	0	0	0	0	0
Timp1	Gja1	ENSMUSG00000001131	ENSMUSG00000050953	0.416	0	0	0	0	0.06	0	0	0.053
Timp1	Serpinb2	ENSMUSG00000001131	ENSMUSG00000062345	0.415	0	0	0	0	0.051	0	0	0
Lum	Thbs1	ENSMUSG00000036446	ENSMUSG00000040152	0.412	0	0	0	0	0.096	0	0	0.057
Fam26f	Slamf8	ENSMUSG00000046031	ENSMUSG00000053318	0.406	0	0	0	0	0	0	0	0
